# Supplementary material for: Fluid-Structure Interaction Based Algorithms for IOP and Corneal Material Behavior
Source: Front Bioeng Biotechnol. 2020 Aug 28;8:970. doi: 10.3389/fbioe.2020.00970 (PMC7483485; doi:10.3389/fbioe.2020.00970)
Supplement: Supplementary file 1 [file Table_1.XLSX]

## Sheet: Full database (Age group)
IOP	CCT	Age group	R	Def.Amp.Max(mm)	A1 Time(ms)	A1 Length(mm)	A1 Velocity(mm/s)	HC Time(ms)	Peak Dist.(mm)	Radius(mm)	A1 Deformation Amp.(mm)	HC Deformation Amp.(mm)	AP1(mmHg)	Beta	fIOP [mmHg]	SP Stiffness parameter
10	445	45-55	7.8	1.71168	7.83053	1.99135	0.198493	15.3001	6.57057	4.80861	0.184073	1.71168	19.0975	1.03399	9.06845	5.31497
25	445	45-55	7.8	0.865202	9.66942	1.94911	0.120494	16.3004	4.79279	6.66481	0.176781	0.865202	43.7947	1.03399	16.0664	21.7229
25	445	65-75	7.8	0.758452	9.83436	1.96279	0.101449	16.2001	4.5045	8.01697	0.181719	0.758452	44.9864	1.91105	15.8757	26.3516
25	445	75-above	7.8	0.696702	9.87518	1.97666	0.124915	15.9002	4.31231	9.09943	0.184043	0.696702	45.4202	3.09656	15.3029	29.3098
10	545	45-55	7.8	1.1809	8.24349	2.13128	0.174025	16.7003	5.77778	7.6399	0.222288	1.1809	24.0087	1.03399	10.3541	11.8627
10	545	75-above	7.8	0.850881	9.07646	2.49649	0.15278	15.8002	4.81682	11.2639	0.301567	0.850881	34.2628	3.09656	12.4692	28.515
15	545	75-above	7.8	0.827504	9.34895	2.35536	0.127059	16.4002	4.79279	11.527	0.266778	0.827504	39.7047	3.09656	13.6032	29.8545
25	545	45-55	7.8	0.661262	10.111	2.00482	0.11421	16.4003	4.16817	11.5419	0.19655	0.661262	49.9144	1.03399	17.4805	37.677
25	545	65-75	7.8	0.66427	10.0512	2.06062	0.124136	16.1003	4.21622	13.1304	0.20915	0.66427	50.0534	1.91105	16.8137	37.7157
25	545	75-above	7.8	0.515015	10.5803	2.07445	0.088047	15.8001	3.47147	21.4111	0.214437	0.515015	54.6195	3.09656	17.1418	57.5118
10	645	65-75	7.8	0.73909	9.63089	2.62179	0.127992	16.5001	4.19219	19.6253	0.351085	0.73909	41.4941	1.91105	13.8639	42.6119
10	645	75-above	7.8	0.64182	10.3614	2.62304	0.103951	16.0001	3.63964	28.6134	0.364797	0.64182	51.0096	3.09656	15.2906	63.8959
15	645	45-55	7.8	0.780376	9.47494	2.20061	0.100249	15.8001	4.55255	16.3154	0.249342	0.780376	40.0048	1.03399	13.8509	32.042
25	645	65-75	7.8	0.527584	10.7803	2.20012	0.098866	16.2002	3.3994	30.4387	0.250317	0.527584	60.1034	1.91105	18.2553	66.5362
25	645	75-above	7.8	0.449818	12.4725	2.53537	0.065193	16.0003	2.46246	173.177	0.330327	0.449818	70.1375	3.09656	19.574	100.346
10	445	65-75	8.4	1.61533	7.89485	2.08524	0.17976	16.6002	6.61862	5.0018	0.186761	1.61533	19.8174	1.91105	9.2856	6.07765
25	445	45-55	8.4	0.869137	9.64512	2.0124	0.117572	16.2001	4.93694	6.51187	0.174579	0.869137	43.7042	1.03399	16.5133	21.5204
25	445	65-75	8.4	0.775408	9.73291	1.96291	0.12068	16.1002	4.55255	7.72156	0.179361	0.775408	44.4543	1.91105	16.1613	25.0891
10	545	75-above	8.4	0.947809	8.73889	2.40598	0.173403	15.9003	5.34535	9.66851	0.263732	0.947809	30.1672	3.09656	11.7172	21.2777
15	545	65-75	8.4	0.944385	8.93737	2.14319	0.13264	15.5001	5.34535	9.24859	0.208648	0.944385	33.3353	1.91105	12.5945	19.415
15	545	75-above	8.4	0.830459	9.18335	2.21602	0.111596	16.5	5.00901	10.924	0.223754	0.830459	36.5863	3.09656	13.1148	25.9932
25	545	45-55	8.4	0.678798	10.0579	2.07028	0.109651	16.3	4.38438	10.483	0.191644	0.678798	49.5153	1.03399	17.9588	36.1158
25	545	65-75	8.4	0.613766	10.1656	2.08464	0.108705	16.0004	4.14414	12.8767	0.196316	0.613766	50.8371	1.91105	17.6165	42.0961
25	545	75-above	8.4	0.629426	10.1289	2.12823	0.114867	16.0003	4.24024	13.9754	0.208966	0.629426	51.1476	3.09656	16.7612	41.542
10	645	45-55	8.4	0.970671	8.60427	2.28839	0.179848	16.8002	5.44144	11.1719	0.248057	0.970671	28.8157	1.03399	11.4567	19.3842
25	645	45-55	8.4	0.550815	10.5446	2.12818	0.107433	16.4002	3.75976	18.3909	0.210968	0.550815	56.1467	1.03399	18.6817	56.5466
25	645	75-above	8.4	0.449884	11.1192	2.22986	0.062454	16	3.08709	40.953	0.2345	0.449884	63.5948	3.09656	18.6864	85.7884
10	445	45-55	7.4	1.64669	7.8533	1.97155	0.202749	16.7002	6.37838	4.84529	0.189512	1.64669	19.3344	1.03399	9.2606	5.66858
10	445	65-75	7.4	1.44533	8.03171	2.05612	0.179637	16.3002	6.06607	5.21705	0.208834	1.44533	21.3306	1.91105	9.87182	7.83942
15	445	45-55	7.4	1.40515	8.47616	1.92908	0.168962	16.3002	5.99399	5.29142	0.184513	1.40515	27.0482	1.03399	11.0542	8.57427
25	445	45-55	7.4	0.826819	9.80152	1.91498	0.128591	16.3002	4.6006	7.14146	0.182244	0.826819	44.5681	1.03399	15.9894	23.6668
10	545	65-75	7.4	0.915585	8.84338	2.4084	0.180272	15.9002	4.88889	10.3103	0.292466	0.915585	31.3412	1.91105	11.9604	23.3088
10	545	75-above	7.4	0.864943	9.08808	2.57866	0.172007	15.8	4.6967	11.1228	0.333684	0.864943	35.8386	3.09656	12.6847	29.8732
15	545	65-75	7.4	0.798235	9.34784	2.15419	0.109855	16.4003	4.55255	12.3816	0.242572	0.798235	38.0564	1.91105	13.4444	28.8842
15	545	75-above	7.4	0.776439	9.57961	2.42203	0.143975	16.3004	4.43243	13.0913	0.290947	0.776439	42.9346	3.09656	14.1111	35.9778
25	545	65-75	7.4	0.611357	10.445	2.06925	0.081812	15.9	3.80781	18.6955	0.234142	0.611357	51.3152	1.91105	16.7858	43.044
25	545	75-above	7.4	0.496051	10.7712	2.0693	0.074171	15.7003	3.23123	25.8849	0.226656	0.496051	57.0879	3.09656	17.3547	64.6866
10	645	45-55	7.4	0.832601	9.18309	2.50626	0.168574	16.7	4.45646	15.907	0.33445	0.832601	35.6333	1.03399	12.7522	30.7871
10	645	65-75	7.4	0.696008	10.008	2.59214	0.090835	16.1003	3.75976	24.2776	0.372103	0.696008	46.4295	1.91105	14.6915	52.3406
10	645	75-above	7.4	0.604593	10.794	2.5795	0.099783	15.9004	3.20721	39.9248	0.389012	0.604593	56.5546	3.09656	16.1003	77.0016
25	645	45-55	7.4	0.580326	10.5141	2.09741	0.126455	16.4001	3.59159	23.1808	0.238869	0.580326	56.4519	1.03399	17.6421	54.1969
25	645	65-75	7.4	0.511361	11.0546	2.25202	0.079151	16.1002	3.11111	40.3298	0.271785	0.511361	63.7468	1.91105	18.6966	75.7719
25	645	75-above	7.4	0.458488	11.9782	2.46318	0.093584	15.8	2.63063	94.2208	0.313638	0.458488	75.2444	3.09656	20.2246	109.587
10	445	25-35	7.4	1.76582	7.80596	1.94352	0.210411	16.9004	6.52252	4.66623	0.184182	1.76582	18.8247	0.540053	9.05961	4.99753
10	445	25-35	7.8	1.51018	8.44785	1.92923	0.174231	16.3003	6.16216	5.04878	0.18301	1.51018	26.7696	0.540053	10.9595	11.1043
15	445	25-35	7.4	1.51018	8.44785	1.92923	0.174231	16.3003	6.16216	5.04878	0.18301	1.51018	26.7696	0.540053	10.9757	7.79348
15	445	25-35	8.4	1.61813	8.44465	2.02707	0.15714	16.4002	6.54655	4.86504	0.178065	1.61813	27.0213	0.540053	11.0115	7.42911
25	445	25-35	7.4	0.793696	10.0534	1.91498	0.104447	15.9001	4.45646	7.46319	0.186843	0.793696	43.9968	0.540053	16.0127	23.9346
25	445	25-35	7.8	0.804055	9.96121	1.94905	0.108327	16.4001	4.6006	7.34426	0.18344	0.804055	43.9171	0.540053	16.3237	23.5272
25	445	25-35	8.4	0.780512	9.98157	2.02688	0.102927	16.4002	4.64865	7.42169	0.182899	0.780512	44.016	0.540053	16.8673	24.3635
10	545	25-35	7.4	1.30955	8.09737	2.09831	0.210743	16.9001	5.92192	6.82412	0.228302	1.30955	22.5778	0.540053	10.0627	9.60467
10	545	25-35	7.8	1.29767	8.11468	2.07535	0.180472	16.9002	6.01802	6.96208	0.208191	1.29767	22.472	0.540053	9.95767	9.61103
25	545	25-35	7.8	0.613091	10.4475	2.00484	0.104782	16.7001	3.9039	13.2489	0.202176	0.613091	49.7898	0.540053	17.7152	40.4341
25	545	25-35	8.4	0.618498	10.446	2.07033	0.101173	15.8004	4.07207	12.2412	0.199651	0.618498	49.1097	0.540053	18.1071	38.981
10	645	25-35	7.8	0.975049	8.57882	2.22877	0.186913	16.9001	5.22523	11.7413	0.253714	0.975049	28.304	0.540053	11.3383	18.7724
10	645	25-35	8.4	1.06761	8.43778	2.20113	0.175146	15.7	5.72973	9.81507	0.229952	1.06761	26.7044	0.540053	10.9937	15.6466
15	645	25-35	7.4	1.06761	8.43778	2.20113	0.175146	15.7002	5.72973	9.81509	0.229952	1.06761	26.7044	0.540053	11.0254	10.9632
15	645	25-35	7.8	0.865589	9.1658	2.11677	0.132744	16	4.88889	13.2715	0.228826	0.865589	36.4233	0.540053	13.1165	24.75
15	645	25-35	8.4	1.0068	8.9565	2.17208	0.160437	16	5.56156	10.4588	0.224476	1.0068	34.3814	0.540053	12.7922	19.2504
25	645	25-35	7.4	0.494333	11.1338	2.04118	0.101832	16.1001	3.06306	32.3549	0.231886	0.494333	56.5549	0.540053	17.9545	63.8332
25	645	25-35	8.4	0.58242	10.4614	2.09919	0.109701	16.4002	3.92793	15.6064	0.206873	0.58242	55.0969	0.540053	18.6735	51.6756
10	445	35-45	7.4	0.58242	10.4614	2.09919	0.109701	16.4002	3.92793	15.6064	0.206873	0.58242	55.0969	1.50624	19.0552	77.4303
15	445	35-45	7.8	1.3113	8.66198	1.97695	0.152521	16.3004	5.94595	5.80733	0.187535	1.3113	27.9751	1.50624	11.2861	9.89484
25	445	35-45	7.4	0.781152	9.81335	1.92891	0.129202	16.0002	4.48048	7.74628	0.183646	0.781152	44.6521	1.50624	15.7412	25.1579
25	445	35-45	8.4	0.73263	10.0317	2.0266	0.09973	16.2001	4.52853	8.3704	0.183459	0.73263	44.5853	1.50624	16.5172	26.7329
15	545	35-45	7.4	0.858453	9.11987	2.08384	0.116856	16.6001	4.76877	11.0345	0.22816	0.858453	35.099	1.50624	12.8717	23.4131
15	545	35-45	7.8	0.995378	8.82046	2.14507	0.161699	16.0004	5.32132	9.81256	0.230173	0.995378	32.1676	1.50624	12.2632	17.2473
25	545	35-45	7.4	0.581518	10.3569	1.98497	0.110861	16.0001	3.71171	15.9211	0.2075	0.581518	51.7564	1.50624	17.263	46.0113
25	545	35-45	7.8	0.545872	10.6818	2.03249	0.094648	16.2001	3.61562	18.1233	0.210286	0.545872	50.9465	1.50624	17.4388	47.5322
25	545	35-45	8.4	0.560794	10.5524	2.08459	0.098411	16.5001	3.83183	15.9053	0.20288	0.560794	50.8553	1.50624	18.0237	46.1049
10	645	35-45	8.4	0.934499	8.78915	2.52157	0.201852	16.8	5.2973	12.1071	0.294898	0.934499	31.7909	1.50624	12.0695	23.3183
15	645	35-45	7.4	0.64602	10.371	2.43506	0.136394	15.5001	3.63964	30.1716	0.323389	0.64602	48.9082	1.50624	15.4694	52.4879
15	645	35-45	7.8	0.706187	9.82838	2.29852	0.130864	15.4003	4.16817	20.355	0.271405	0.706187	44.4571	1.50624	14.7065	41.7128
25	645	35-45	8.4	0.518785	10.6451	2.14257	0.100399	16.3003	3.56757	22.3535	0.215712	0.518785	57.4349	1.50624	18.634	62.5209
10	495	45-55	7.8	1.42491	8.00934	2.04738	0.183675	16.8004	6.21021	5.89747	0.200089	1.42491	21.1068	1.03399	9.62602	7.79473
10	495	75-above	7.8	1.00678	8.74439	2.32788	0.182421	16.6002	5.32132	8.31492	0.264343	1.00678	28.934	3.09656	11.4538	18.8064
15	495	75-above	7.8	0.890715	9.07708	2.13117	0.109536	16.5	5.00901	9.06372	0.220293	0.890715	34.5132	3.09656	12.5956	21.9073
25	495	45-55	7.8	0.751235	9.88519	1.977	0.123713	16.4003	4.48048	8.64925	0.187004	0.751235	46.7999	1.03399	16.7966	29.0187
25	495	65-75	7.8	0.767854	9.80682	2.01884	0.129372	16.1001	4.6006	9.38286	0.196858	0.767854	46.5958	1.91105	16.1072	28.1249
25	495	75-above	7.8	0.591767	10.2011	2.0186	0.100045	15.7002	3.9039	13.4719	0.199316	0.591767	49.6863	3.09656	16.1733	41.7162
10	595	45-55	7.8	1.00669	8.52754	2.24301	0.182472	16.7003	5.34535	10.1756	0.251218	1.00669	27.5315	1.03399	11.1778	17.415
10	595	65-75	7.8	0.840299	9.12147	2.53781	0.160857	16.5002	4.72072	13.2462	0.314114	0.840299	34.8324	1.91105	12.7011	29.5519
15	595	45-55	7.8	0.962651	8.93129	2.14499	0.165166	15.5001	5.22523	10.4585	0.232313	0.962651	33.9689	1.03399	12.6786	19.7048
15	595	65-75	7.8	0.704542	9.92832	2.34047	0.116891	16.5003	4.21622	19.2175	0.27926	0.704542	42.0872	1.91105	14.3742	38.4466
15	595	75-above	7.8	0.620326	10.5433	2.53684	0.086084	16.5004	3.71171	27.4945	0.324695	0.620326	49.781	3.09656	15.5749	56.0689
25	595	45-55	7.8	0.56755	10.907	2.08836	0.100742	16.4001	3.63964	21.0405	0.233721	0.56755	50.7581	1.03399	17.2695	45.3847
25	595	65-75	7.8	0.537934	11.2649	2.22798	0.080518	16.2004	3.3994	32.0728	0.26494	0.537934	53.3271	1.91105	17.2864	52.659
25	595	75-above	7.8	0.423471	11.7667	2.21419	0.079561	15.9001	2.65465	72.6102	0.253669	0.423471	62.7099	3.09656	18.7235	89.0495
15	495	25-35	7.8	1.28334	8.8031	1.9911	0.140107	16.5003	5.94595	6.54851	0.196832	1.28334	28.835	0.53815	11.5211	10.7804
25	495	25-35	7.8	0.791464	9.84002	1.97718	0.122199	16.4001	4.6006	7.9467	0.186179	0.791464	46.3537	0.53815	16.8907	26.98
10	595	25-35	7.8	1.11163	8.3381	2.14511	0.175718	16.9003	5.63363	8.97079	0.229491	1.11163	25.307	0.53815	10.6698	13.7699
25	595	25-35	7.8	0.60388	10.8026	2.06059	0.107575	16.3001	3.83183	17.1421	0.228426	0.60388	49.5791	0.53815	17.1679	40.702
25	495	35-45	7.8	0.709328	9.9278	1.99081	0.122289	16.1001	4.36036	9.49573	0.188031	0.709328	47.2041	1.50624	16.6034	31.3031
10	595	35-45	7.8	0.909621	8.84382	2.41135	0.180966	16.6001	5.00901	11.7097	0.287797	0.909621	31.3362	1.50624	11.9994	23.4561
25	595	35-45	7.8	0.487858	11.0438	2.07435	0.083652	16.1002	3.20721	29.2182	0.225061	0.487858	55.1249	1.50624	18.2	61.7493
20	495	45-55	7.8	0.97574	9.26916	1.99089	0.138474	16.3003	5.2012	7.41572	0.191107	0.97574	37.9937	1.03399	14.0443	18.4411
20	495	65-75	7.8	0.946489	9.21225	2.04677	0.153677	16.0001	5.17718	8.08333	0.203521	0.946489	37.9869	1.91105	13.7228	19.0038
20	495	75-above	7.8	0.730226	9.6122	2.04684	0.110386	16.5	4.5045	11.0314	0.205483	0.730226	41.8029	3.09656	14.2282	29.8577
20	595	45-55	7.8	0.814572	9.52994	2.08858	0.156447	16.2004	4.76877	12.1303	0.222289	0.814572	42.5701	1.03399	14.9084	27.7079
20	595	75-above	7.8	0.546125	10.6637	2.27057	0.094088	16.6	3.4955	28.6492	0.259809	0.546125	55.4519	3.09656	16.9019	64.9154
20	495	35-45	7.8	0.88069	9.31657	2.00481	0.135007	16.2001	4.96096	8.55041	0.193332	0.88069	38.3304	1.50624	13.976	20.8137
20	595	35-45	7.8	0.659507	9.94932	2.10257	0.105738	15.7004	4.14414	16.8801	0.223414	0.659507	46.3357	1.50624	15.6935	39.9324
20	445	65-75	7.8	0.999325	9.12969	1.97681	0.135457	16.0001	5.24925	6.70519	0.183374	0.999325	35.8411	1.91105	13.2726	15.8518
20	445	75-above	7.8	0.886311	9.28863	1.99069	0.104282	16.4003	4.96096	7.55535	0.189702	0.886311	37.6075	3.09656	13.378	19.8661
20	545	65-75	7.8	0.701598	9.7475	2.06074	0.110292	15.6003	4.36036	13.2617	0.212532	0.701598	43.6721	1.91105	15.0459	33.7403
20	545	35-45	7.8	0.752958	9.59937	2.0466	0.10871	15.8003	4.55255	11.8678	0.207765	0.752958	41.8584	1.50624	14.7786	29.0301
20	645	45-55	7.8	0.64553	9.97697	2.10241	0.107042	16.3	4.02402	19.8878	0.229708	0.64553	47.1536	1.03399	15.5947	42.0641
20	645	75-above	7.8	0.488418	11.417	2.45214	0.081666	15.5002	2.91892	61.2639	0.306531	0.488418	64.7188	3.09656	18.2749	91.5584
20	645	25-35	7.8	0.714167	9.82767	2.07462	0.134973	16.3002	4.36036	15.0586	0.2215	0.714167	45.7842	0.53815	15.4275	36.1039
20	645	35-45	7.8	0.589999	10.3456	2.17237	0.086272	15.9003	3.71171	25.6656	0.244476	0.589999	51.4333	1.50624	16.3986	53.2769

## Sheet: Correlation analysis
Correlations
Variable		IOP	CCT	Mu	R	Def.Amp.Max(mm)	A1 Time(ms)	A1 Length(mm)	A1 Velocity(mm/s)	HC Time(ms)	Peak Dist.(mm)	Radius(mm)	A1 Deformation Amp.(mm)	HC Deformation Amp.(mm)	AP1(mmHg)	SP Stiffness parameter	Beta	fIOP [mmHg]
IOP [mmHg]	Pearson Correlation	1	-0.0747775	0.0333185	0.153367	-.635**	.725**	-.455**	-.731**	-.255**	-.616**	.241*	-.403**	-.635**	.736**	.442**	0.0313565	.830**
	Sig. (2-tailed)		0.437512	0.72968	0.109681	9.70148e-14	3.29982e-19	5.99098e-07	1.28258e-19	0.00717162	7.54144e-13	0.0112707	1.25584e-05	9.70148e-14	4.92351e-20	1.32655e-06	0.745035	4.23157e-29				Descriptive Statistics
	N	110	110	110	110	110	110	110	110	110	110	110	110	110	110	110	110	110					Mean	Std. Deviation	N
CCT [µm]	Pearson Correlation	-0.0747775	1	0.0435166	0.039643	-.493**	.382**	.637**	-.206*	-0.121993	-.500**	.452**	.673**	-.493**	.385**	.468**	0.0466302	.261**				IOP	18.3636	6.24827	110
	Sig. (2-tailed)	0.437512		0.651697	0.680932	4.50478e-08	3.88636e-05	7.38877e-14	0.0310348	0.204224	2.59813e-08	7.21384e-07	8.2103e-16	4.50478e-08	3.29575e-05	2.56444e-07	0.628572	0.00582468				CCT	550.455	73.9903	110
	N	110	110	110	110	110	110	110	110	110	110	110	110	110	110	110	110	110				Mu	0.0711584	0.023621	110
μ	Pearson Correlation	0.0333185	0.0435166	1	-0.0323509	-.377**	.338**	.471**	-.367**	-.280**	-.407**	.371**	.432**	-.377**	.355**	.434**	.998**	.211*				R	7.82182	0.334385	110
	Sig. (2-tailed)	0.72968	0.651697		0.737239	4.98921e-05	0.000306046	2.00356e-07	7.86667e-05	0.00308805	1.00094e-05	6.63282e-05	2.49647e-06	4.98921e-05	0.00014062	2.15688e-06	4.35637e-132	0.0269753				Def.Amp.Max(mm)	0.836161	0.304132	110
	N	110	110	110	110	110	110	110	110	110	110	110	110	110	110	110	110	110				A1 Time(ms)	9.66015	0.974155	110
R [mm]	Pearson Correlation	0.153367	0.039643	-0.0323509	1	-0.0517039	-0.00653774	-0.0555829	-0.0671521	0.0319289	0.0876751	-0.102079	-.253**	-0.0517039	0.00661718	-0.0878169	-0.0309753	0.0970607				A1 Length(mm)	2.15205	0.186724	110
	Sig. (2-tailed)	0.109681	0.680932	0.737239		0.591655	0.945956	0.564112	0.485778	0.740545	0.362403	0.28862	0.00774801	0.591655	0.9453	0.361625	0.748031	0.313101				A1 Velocity(mm/s)	0.129554	0.0358351	110
	N	110	110	110	110	110	110	110	110	110	110	110	110	110	110	110	110	110				HC Time(ms)	16.2066	0.364803	110
Def.Amp.Max(mm)	Pearson Correlation	-.635**	-.493**	-.377**	-0.0517039	1	-.896**	-.261**	.825**	.309**	.946**	-.463**	-.315**	1.000**	-.902**	-.662**	-.375**	-.888**				Peak Dist.(mm)	4.57548	0.954089	110
	Sig. (2-tailed)	9.70148e-14	4.50478e-08	4.98921e-05	0.591655		8.02834e-40	0.00588801	1.66974e-28	0.00103174	1.21975e-54	3.54674e-07	0.000815947	0	3.73335e-41	3.31701e-15	5.52174e-05	2.77504e-38				Radius(mm)	16.9606	20.0111	110
	N	110	110	110	110	110	110	110	110	110	110	110	110	110	110	110	110	110				A1 Deformation Amp.(mm)	0.231323	0.0485589	110
A1 Time(ms)	Pearson Correlation	.725**	.382**	.338**	-0.00653774	-.896**	1	0.16482	-.889**	-.328**	-.966**	.664**	.250**	-.896**	.982**	.853**	.338**	.951**				HC Deformation Amp.(mm)	0.836161	0.304132	110
	Sig. (2-tailed)	3.29982e-19	3.88636e-05	0.000306046	0.945956	8.02834e-40		0.0853073	2.05395e-38	0.00047268	2.36628e-65	2.76527e-15	0.00840075	8.02834e-40	1.52044e-79	2.97969e-32	0.000301849	1.10661e-56				AP1(mmHg)	42.0884	12.0909	110
	N	110	110	110	110	110	110	110	110	110	110	110	110	110	110	110	110	110				SP Stiffness parameter	70.0401	67.8439	110
A1 Length(mm)	Pearson Correlation	-.455**	.637**	.471**	-0.0555829	-.261**	0.16482	1	-7.49504e-05	-0.0702417	-.299**	.429**	.962**	-.261**	0.151372	.365**	.472**	-0.0137096				Beta	1.63394	0.902301	110
	Sig. (2-tailed)	5.99098e-07	7.38877e-14	2.00356e-07	0.564112	0.00588801	0.0853073		0.99938	0.465887	0.00150468	2.94633e-06	1.22198e-62	0.00588801	0.114432	8.86143e-05	1.95185e-07	0.88696				fIOP [mmHg]	14.6701	2.85169	110
	N	110	110	110	110	110	110	110	110	110	110	110	110	110	110	110	110	110
A1 Velocity(mm/s)	Pearson Correlation	-.731**	-.206*	-.367**	-0.0671521	.825**	-.889**	-7.49504e-05	1	.333**	.852**	-.471**	-0.0761336	.825**	-.878**	-.671**	-.364**	-.869**
	Sig. (2-tailed)	1.28258e-19	0.0310348	7.86667e-05	0.485778	1.66974e-28	2.05395e-38	0.99938		0.000380522	4.21897e-32	2.05874e-07	0.429223	1.66974e-28	2.65034e-36	1.03484e-15	9.46394e-05	9.70602e-35				Descriptive Statistics
	N	110	110	110	110	110	110	110	110	110	110	110	110	110	110	110	110	110					N	Mean	Std. Deviation	Minimum	Maximum	Range
HC Time(ms)	Pearson Correlation	-.255**	-0.121993	-.280**	0.0319289	.309**	-.328**	-0.0702417	.333**	1	.324**	-.232*	-0.099196	.309**	-.344**	-.299**	-.274**	-.292**				IOP	110	18.3636	6.24827	10	25	15
	Sig. (2-tailed)	0.00717162	0.204224	0.00308805	0.740545	0.00103174	0.00047268	0.465887	0.000380522		0.000545232	0.0146908	0.302523	0.00103174	0.000232396	0.00153041	0.00382854	0.00198613				CCT	110	550.455	73.9903	445	645	200
	N	110	110	110	110	110	110	110	110	110	110	110	110	110	110	110	110	110				Mu	110	0.0711584	0.023621	0.0422	0.1082	0.066
Peak Dist.(mm)	Pearson Correlation	-.616**	-.500**	-.407**	0.0876751	.946**	-.966**	-.299**	.852**	.324**	1	-.629**	-.393**	.946**	-.959**	-.825**	-.407**	-.904**				R	110	7.82182	0.334385	7.4	8.4	1
	Sig. (2-tailed)	7.54144e-13	2.59813e-08	1.00094e-05	0.362403	1.21975e-54	2.36628e-65	0.00150468	4.21897e-32	0.000545232		1.78532e-13	2.15934e-05	1.21975e-54	6.76129e-61	1.60503e-28	1.04449e-05	1.32619e-41				Def.Amp.Max(mm)	110	0.836161	0.304132	0.423471	1.76582	1.34235
	N	110	110	110	110	110	110	110	110	110	110	110	110	110	110	110	110	110				A1 Time(ms)	110	9.66015	0.974155	7.80596	12.4725	4.6665
Radius(mm)	Pearson Correlation	.241*	.452**	.371**	-0.102079	-.463**	.664**	.429**	-.471**	-.232*	-.629**	1	.475**	-.463**	.623**	.921**	.377**	.485**				A1 Length(mm)	110	2.15205	0.186724	1.91498	2.62304	0.708069
	Sig. (2-tailed)	0.0112707	7.21384e-07	6.63282e-05	0.28862	3.54674e-07	2.76527e-15	2.94633e-06	2.05874e-07	0.0146908	1.78532e-13		1.62498e-07	3.54674e-07	3.65424e-13	3.70869e-46	4.81742e-05	8.15517e-08				A1 Velocity(mm/s)	110	0.129554	0.0358351	0.062454	0.210743	0.148289
	N	110	110	110	110	110	110	110	110	110	110	110	110	110	110	110	110	110				HC Time(ms)	110	16.2066	0.364803	15.3001	16.9004	1.60026
A1 Deformation Amp.(mm)	Pearson Correlation	-.403**	.673**	.432**	-.253**	-.315**	.250**	.962**	-0.0761336	-0.099196	-.393**	.475**	1	-.315**	.226*	.430**	.431**	0.0450416				Peak Dist.(mm)	110	4.57548	0.954089	2.46246	6.61862	4.15616
	Sig. (2-tailed)	1.25584e-05	8.2103e-16	2.49647e-06	0.00774801	0.000815947	0.00840075	1.22198e-62	0.429223	0.302523	2.15934e-05	1.62498e-07		0.000815947	0.0178384	2.71529e-06	2.55286e-06	0.640327				A1 Deformation Amp.(mm)	110	0.231323	0.0485589	0.174579	0.389012	0.214433
	N	110	110	110	110	110	110	110	110	110	110	110	110	110	110	110	110	110				HC Deformation Amp.(mm)	110	0.836161	0.304132	0.423471	1.76582	1.34235
HC Deformation Amp.(mm)	Pearson Correlation	-.635**	-.493**	-.377**	-0.0517039	1.000**	-.896**	-.261**	.825**	.309**	.946**	-.463**	-.315**	1	-.902**	-.662**	-.375**	-.888**				AP1(mmHg)	110	42.0884	12.0909	18.8247	75.2444	56.4197
	Sig. (2-tailed)	9.70148e-14	4.50478e-08	4.98921e-05	0.591655	0	8.02834e-40	0.00588801	1.66974e-28	0.00103174	1.21975e-54	3.54674e-07	0.000815947		3.73335e-41	3.31701e-15	5.52174e-05	2.77504e-38				SP Stiffness parameter	110	34.6919	21.9181	4.99753	109.587	104.59
	N	110	110	110	110	110	110	110	110	110	110	110	110	110	110	110	110	110
AP1(mmHg)	Pearson Correlation	.736**	.385**	.355**	0.00661718	-.902**	.982**	0.151372	-.878**	-.344**	-.959**	.623**	.226*	-.902**	1	.839**	.355**	.967**
	Sig. (2-tailed)	4.92351e-20	3.29575e-05	0.00014062	0.9453	3.73335e-41	1.52044e-79	0.114432	2.65034e-36	0.000232396	6.76129e-61	3.65424e-13	0.0178384	3.73335e-41		2.41303e-30	0.000138469	1.10334e-65
	N	110	110	110	110	110	110	110	110	110	110	110	110	110	110	110	110	110
SP Stiffness parameter	Pearson Correlation	.442**	.468**	.434**	-0.0878169	-.662**	.853**	.365**	-.671**	-.299**	-.825**	.921**	.430**	-.662**	.839**	1	.440**	.717**
	Sig. (2-tailed)	1.32655e-06	2.56444e-07	2.15688e-06	0.361625	3.31701e-15	2.97969e-32	8.86143e-05	1.03484e-15	0.00153041	1.60503e-28	3.70869e-46	2.71529e-06	3.31701e-15	2.41303e-30		1.53659e-06	1.3515e-18
	N	110	110	110	110	110	110	110	110	110	110	110	110	110	110	110	110	110
Beta	Pearson Correlation	0.0313565	0.0466302	.998**	-0.0309753	-.375**	.338**	.472**	-.364**	-.274**	-.407**	.377**	.431**	-.375**	.355**	.440**	1	.210*
	Sig. (2-tailed)	0.745035	0.628572	4.35637e-132	0.748031	5.52174e-05	0.000301849	1.95185e-07	9.46394e-05	0.00382854	1.04449e-05	4.81742e-05	2.55286e-06	5.52174e-05	0.000138469	1.53659e-06		0.027762
	N	110	110	110	110	110	110	110	110	110	110	110	110	110	110	110	110	110
fIOP [mmHg]	Pearson Correlation	.830**	.261**	.211*	0.0970607	-.888**	.951**	-0.0137096	-.869**	-.292**	-.904**	.485**	0.0450416	-.888**	.967**	.717**	.210*	1
	Sig. (2-tailed)	4.23157e-29	0.00582468	0.0269753	0.313101	2.77504e-38	1.10661e-56	0.88696	9.70602e-35	0.00198613	1.32619e-41	8.15517e-08	0.640327	2.77504e-38	1.10334e-65	1.3515e-18	0.027762
	N	110	110	110	110	110	110	110	110	110	110	110	110	110	110	110	110	110
**. Correlation is significant at the 0.01 level (2-tailed).
*. Correlation is significant at the 0.05 level (2-tailed).
