# Supplementary material for: Fluid-Structure Interaction Based Algorithms for IOP and Corneal Material Behavior
Source: Front Bioeng Biotechnol. 2020 Aug 28;8:970. doi: 10.3389/fbioe.2020.00970 (PMC7483485; doi:10.3389/fbioe.2020.00970)
Supplement: Supplementary file 5 [file Data_Sheet_1.ZIP]

Archive with 2 entries (2 files):
- F2_Co-execution-1-Air.inp
- F3_Co-execution-1-Eye.inp
