# Supplementary material for: Fluid-Structure Interaction Based Algorithms for IOP and Corneal Material Behavior
Source: Front Bioeng Biotechnol. 2020 Aug 28;8:970. doi: 10.3389/fbioe.2020.00970 (PMC7483485; doi:10.3389/fbioe.2020.00970)
Supplement: Supplementary file 6 [file Data_Sheet_2.ZIP]

Archive with 5 entries (5 files):
- Figures/F1.png
- Figures/F2.png
- Figures/F3.png
- Figures/F4.png
- Figures/F5.png
